# Supplementary material for: Characterization of Soft Tooling Photopolymers and Processes for Micromixing Devices with Variable Cross-Section
Source: Micromachines (Basel). 2020 Oct 29;11(11):970. doi: 10.3390/mi11110970 (PMC7692576; doi:10.3390/mi11110970)
Supplement: Supplementary file 1 [file micromachines-11-00970-s001.zip]

Archive with 1 entries (1 files):
- micromachines-965541-supplementary.xlsx
