# Supplementary material for: Characterization of Soft Tooling Photopolymers and Processes for Micromixing Devices with Variable Cross-Section
Source: Micromachines (Basel). 2020 Oct 29;11(11):970. doi: 10.3390/mi11110970 (PMC7692576; doi:10.3390/mi11110970)
Supplement: Supplementary file 1 [file micromachines-11-00970-s001.zip › micromachines-965541-supplementary.xlsx]

## Sheet: Sheet1
S1: Dimensional and surface metrology of materials for stereolithography based AM processes												Sample	Description	AL	ABS Flex white	HTM 140	E-dent400
						Sample	HTM-140					Feature
							Depth (mm)	Length (mm)	Width(mm)	Ra(μm)		PD	Average protrusion depth	1.00633	1.014	1.026	0.942667
For practicity purposes the descriptions small, medium and large were used. In this context, small is used for the case of channel width C, medium is used for the case of channel with B and channel with C for large.						Large protrusion	1.028	4.188	2.872	0.409				± 0.002 mm	±0.013 mm	±0.003 mm	±0.0015 mm
						Large channel	1.995	-	8.552	0.396		PL	Average protrusion length	4.437	4.20667	4.217	4.51233
						Medium protrusion	1.027	4.186	2.884	0.554				±0.007 mm	±0.040 mm	±0.052 mm	±0.024 mm
						Medium channel	2.001	-	6.642	0.488		PW	Average protrusion width	3.03633	2.89	2.89867	3.03217
Sample	Aluminum					Small protrusion	1.023	4.277	2.94	0.614				±0.002 mm	±0.013 mm	±0.036 mm	±0.012 mm
	Depth (mm)	Length (mm)	Width(mm)	Ra(μm)		Small channel	2.016	-	4.758	0.498		Ra	Roughness of protrusion	0.262333	0.636333	0.525667	0.910333
Large protrusion	1.005	4.442	3.038	0.149		Average (protrusions)	1.026	4.217	2.89867	0.525667				±0.085 μm	±0.109 μm	±0.10539μm	±0.170 μm
Large channel	1.992	-	9.035	0.267		Deviation (protrusions)	0.00264575	0.0519711	0.0362951	0.105396
Medium protrusion	1.009	4.429	3.034	0.355		Average (channels)	2.004		6.65067	0.460667		Sample	ABS Flex Black	E-partial	Accura SL 5530	Flexible V02	Clear V04
Medium channel	2.001	-	7.044	0.259		Deviation (channels)	0.0108167		1.89701	0.0562257		Feature
Small protrusion	1.005	4.44	3.037	0.283		Error(protrusions)	0.026	-0.0415909	-0.0337778			PD	1.01067	1.029	0.896018	0.992605	1.06567
Small channel	1.995	-	5.038	0.149		Error(channels)	0.002		-0.0497778				±0.009 mm	±0.006 mm	±0.029 mm	± 0.011 mm	±0.011 mm
Average (protrusions)	1.00633	4.437	3.03633	0.262333					-0.0511429			PL	4.202	4.20333	4.40333	4.50433	4.449
Deviation (protrusions)	0.0023094	0.007	0.00208167	0.104543					-0.0484				±0.019 mm	±0.0065 mm	±0.003 mm	±0.1 mm	±0.041 mm
Average (channels)	1.996		7.039	0.225								PW	2.90767	2.904	3.045	3.08333	3.02
Deviation (channels)	0.00458258		1.9985	0.0659394									±0.006 mm	±0.033 mm	±0.0115 mm	±0.01mm	±0.009 mm
Error(protrusions)	0.00633333	0.00840909	0.0121111			Sample	E-Partial					Ra	0.394	0.375	0.303472	4.833	0.807156
Error(channels)	-0.002		0.00388889				Depth (mm)	Length (mm)	Width(mm)	Ra(μm)			±0.042 μm	±0.084 μm	±0.036 μm	±0.164 μm	±0.098 μm
			0.00628571			Large protrusion	1.022	4.197	2.867	0.471
			0.0076			Large channel	1.936	-	8.563	0.475
						Medium protrusion	1.034	4.21	2.914	0.338
Sample	ABS Flex white					Medium channel	1.935	-	6.684	0.489
	Depth (mm)	Length (mm)	Width(mm)	Ra(μm)		Small protrusion	1.031	4.203	2.931	0.316
Large protrusion	1.025	4.179	2.905	0.653		Small channel	1.947	-	4.778	0.525
Large channel	1.95	-	8.574	0.621		Average (protrusions)	1.029	4.20333	2.904	0.375		Sample	Description	AL	ABS Flex white	HTM 140	E-dent400
Medium protrusion	0.999	4.253	2.887	0.52		Deviation (protrusions)	0.006245	0.00650641	0.0331512	0.083863		Feature
Medium channel	1.969	-	6.634	0.686		Average (channels)	1.93933		6.675	0.496333		WA	Channel width A	5.038 mm	4.804 mm	4.758 mm	5.001 mm
Small protrusion	1.018	4.188	2.878	0.736		Deviation (channels)	0.00665833		1.89252	0.0257941		WB	Channel width B	7.044 mm	6.634 mm	6.642 mm	6.884 mm
Small channel	1.979	-	4.804	0.652		Error(protrusions)	0.029	-0.044697	-0.032			WC	Channel width C	9.035 mm	8.574 mm	8.552 mm	8.796 mm
Average (protrusions)	1.014	4.20667	2.89	0.636333		Error(channels)	-0.0303333		-0.0485556			DABC	Average channel depth	1.996	1.966	2.004	1.871
Deviation (protrusions)	0.0134536	0.0403774	0.0137477	0.10896					-0.0451429					±0.004 mm	±0.015 mm	±0.011 mm	±0.008 mm
Average (channels)	1.966		6.67067	0.653					-0.0444			Ra	Roughness of channel	0.225	0.653	0.460667	1.09567
Deviation (channels)	0.0147309		1.88527	0.0325115										±0.066 μm	±0.0325μm	±0.056 μm	±0.288 μm
Error(protrusions)	0.014	-0.0439394	-0.0366667									e	Deviational error	0.00695568	0.0315758	0.0306284	0.0342197
Error(channels)	-0.017		-0.0473333
			-0.0522857									Feature	ABS Flex Black	E-partial	Accura SL 5530	Flexible V02	Clear V04
			-0.0392			Sample	Accura SL 5530					WA	4.819 mm	4.778 mm	5.081 mm	9.098 mm	9.056 mm
							Depth (mm)	Length (mm)	Width(mm)	Ra(μm)		WB	6.714 mm	6.684 mm	7.03 mm	7.15 mm	7.029 mm
						Large protrusion	0.92362	4.401	3.056	0.271667		WC	8.642 mm	8.563 mm	9.06 mm	5.056 mm	5.07 mm
Sample	ABS flex black					Large channel	2.011	-	9.06	0.275		DABC	1.954	1.93933	2.0193	1.96867	2.00883
	Depth (mm)	Length (mm)	Width(mm)	Ra(μm)		Medium protrusion	0.899349	4.407	3.046	0.2955			±0.004 mm	±0.006 mm	±0.007 mm	±0.0099 mm	±0.013 mm
Large protrusion	1.02	4.224	2.901	0.354		Medium channel	2.025	-	7.03	0.32025		Ra	0.664	0.496333	0.35415	4.871	0.839
Large channel	1.958	-	8.642	0.563		Small protrusion	0.865085	4.402	3.033	0.34325			±0.120 μm	±0.0563 μm	±0.1 μm	±0.214 μm	±0.043 μm
Medium protrusion	1.01	4.186	2.912	0.39		Small channel	2.022	-	5.081	0.4672		e	0.0296779	0.0364126	0.0354959	0.015967	0.0173797
Medium channel	1.95	-	6.714	0.797		Average (protrusions)	0.896018	4.40333	3.045	0.303472
Small protrusion	1.002	4.196	2.91	0.438		Deviation (protrusions)	0.0294093	0.00321455	0.0115326	0.0364515
Small channel	1.954	-	4.819	0.632		Average (channels)	2.01933		7.057	0.35415
Average (protrusions)	1.01067	4.202	2.90767	0.394		Deviation (channels)	0.00737111		1.98964	0.100484
Deviation (protrusions)	0.0090185	0.0196977	0.00585947	0.0421426		Error(protrusions)	-0.103982	0.000757576	0.015
Average (channels)	1.954		6.725	0.664		Error(channels)	0.00966667		0.00666667
Deviation (channels)	0.004		1.91152	0.120237					0.00428571
Error(protrusions)	0.0106667	-0.045	-0.0307778						0.0162
Error(channels)	-0.023		-0.0397778
			-0.0408571
			-0.0362
						Sample	Flexible V02
							Depth (mm)	Length (mm)	Width(mm)	Ra(μm)
						Large protrusion	0.985034	4.449	3.087	4.685
Sample	E-dent					Large channel	1.958	-	9.098	4.635
	Depth (mm)	Length (mm)	Width(mm)	Ra(μm)		Medium protrusion	0.9875	4.62	3.091	4.805
Large protrusion	0.941	4.496	3.031	0.838		Medium channel	1.9775	-	7.15	4.924
Large channel	1.862	-	8.796	0.997		Small protrusion	1.00528	4.444	3.072	5.009
Medium protrusion	0.944	4.501	3.021	0.789		Small channel	1.9705	-	5.056	5.054
Medium channel	1.874	-	6.884	1.42		Average (protrusions)	0.992605	4.50433	3.08333	4.833
Small protrusion	0.943	4.54	3.0445	1.104		Deviation (protrusions)	0.0110462	0.100201	0.0100167	0.163805
Small channel	1.877	-	5.001	0.87		Average (channels)	1.96867		7.10133	4.871
Average (protrusions)	0.942667	4.51233	3.03217	0.910333		Deviation (channels)	0.00987843		2.02144	0.214469
Deviation (protrusions)	0.00152753	0.0240901	0.0117934	0.1695		Error(protrusions)	-0.00739533	0.0144895	0.0277778
Average (channels)	1.871		6.89367	1.09567		Error(channels)	-0.0156667		0.0108889
Deviation (channels)	0.00793725		1.89752	0.287969					0.0214286
Error(protrusions)	-0.0573333	0.0255303	0.0107222						0.0112
Error(channels)	-0.0645		-0.0226667
			-0.0165714
			0.0002
						Sample	Ideal values
							Depth (mm)	Length(mm)	Width(mm)	Width
Sample	Clear V04					Large protrusion	1	4.4	3
	Depth (mm)	Length (mm)	Width(mm)	Ra(μm)		Large channel	2	-	9	C
Large protrusion	1.054	4.475	3.03	0.722		Medium protrusion	1	4.4	3
Large channel	2.024	-	9.056	0.81		Medium channel	2	-	7	B
Medium protrusion	1.068	4.402	3.014	0.9138		Small protrusion	1	4.4	3
Medium channel	2.0015	-	7.029	0.818		Small channel	2	-	5	A
Small protrusion	1.075	4.47	3.016	0.785667		Average (protrusions)	1	4.4	3
Small channel	2.001	-	5.07	0.889		Deviation (protrusions)	0	0	0
Average (protrusions)	1.06567	4.449	3.02	0.807156		Average (channels)	2		7
Deviation (protrusions)	0.0106927	0.0407799	0.0087178	0.097689		Deviation (channels)	0		2
Average (channels)	2.00883		7.05167	0.839
Deviation (channels)	0.0131371		1.9931	0.0434856
Error(protrusions)	0.0656667	0.00202703	0.00666667
Error(channels)	0.00441667		0.00622222			Note: Width error for channels is different for each size. Three values are always listed . The first value is for the large channel, the second one for the mdium size channel and the third one to the smallest one.
			0.00414286
			0.014
												Deviational error
													AL	ABS Flex white	HTM 140	E-dent400	ABS Flex Black
												Description
												Error due to channel width	0.00592487	0.046273	0.0497735	0.0130127	0.038945
												Error due to protrusion width	0.0121111	0.0366667	0.0337778	0.0107222	0.0307778
												Error due to protrusion depth	0.00633333	0.014	0.026	0.0573333	0.0106667
												Error due to channel depth	0.002	0.017	0.002	0.0645	0.023
												Error due to protrusion length	0.00840909	0.0439394	0.0415909	0.0255303	0.045
												Average	0.00695568	0.0315758	0.0306284	0.0342197	0.0296779
													E-partial	Accura SL 5530	Flexible V02	Clear V04	Average
												Description
												Error due to channel width	0.0460328	0.00961376	0.0145058	0.00812169	0.0258004
												Error due to protrusion width	0.032	0.0381111	0.0277778	0.00666667	0.0254012
												Error due to protrusion depth	0.029	0.109967	0.00739533	0.0656667	0.0362624
												Error due to channel depth	0.0303333	0.00766667	0.0156667	0.00441667	0.0185093
												Error due to protrusion length	0.044697	0.0121212	0.0144895	0.00202703	0.0264227
												Average	0.0364126	0.0354959	0.015967	0.0173797	0.0264792
